# Supplementary material for: Stability of Diazoxide in Extemporaneously Compounded Oral Suspensions
Source: PLoS One. 2016 Oct 11;11(10):e0164577. doi: 10.1371/journal.pone.0164577 (PMC5058506; doi:10.1371/journal.pone.0164577)
Supplement: S1 Appendix — Excel file containing all reported HPLC results. (XLSX) [file pone.0164577.s001.xlsx]

## Sheet: calt0om
	Data Filename	Sample Name	Ret. Time	Area	Height	C µg/mL	Assay %	Assay mg/mL	Area		Date
1	STD000_003.lcd(Read only)	STD000	-----	-----	-----	0	0	0	0		Calib mg/mL	374039
2	STD025_004.lcd(Read only)	STD025	4.703	1896987	186663	25	0.5	5	1896987
3	STD050_005.lcd(Read only)	STD050	4.694	3760298	367896	50	1	10	3760298
4	STD075_006.lcd(Read only)	STD075	4.688	5639811	541745	75	1.5	15	5639811
5	STD100_007.lcd(Read only)	STD100	4.68	7454879	713901	100	2	20	7454879
6	STD000_008.lcd(Read only)	STD000	-----	-----	-----	0	0	0	0
7	STD025_009.lcd(Read only)	STD025	4.686	1895076	186844	25	0.5	5	1895076
8	STD050_010.lcd(Read only)	STD050	4.673	3769921	369262	50	1	10	3769921
9	STD075_011.lcd(Read only)	STD075	4.676	5630254	542142	75	1.5	15	5630254
10	STD100_012.lcd(Read only)	STD100	4.666	7443879	712983	100	2	20	7443879
11	STD000_013.lcd(Read only)	STD000	-----	-----	-----	0	0	0	0
12	STD025_014.lcd(Read only)	STD025	4.677	1895141	186614	25	0.5	5	1895141
13	STD050_015.lcd(Read only)	STD050	4.671	3761030	368980	50	1	10	3761030
14	STD075_016.lcd(Read only)	STD075	4.665	5627350	544871	75	1.5	15	5627350
15	STD100_017.lcd(Read only)	STD100	4.66	7440100	713233	100	2	20	7440100
Les échantillons t0 et t7 ont été dilués 200x (50 µg -> 10 mg)
Les retests à t0 et t7 ont été dilué 210x (50 µg -> 10.5 mg)
Tous les autres échantillons ont été dilués 210x

## Sheet: calt7om
	Data Filename	Sample Name	Ret. Time	Area	Height	C µg/mL	Assay %	Assay mg/mL	Area		Date
1	STD000_001.lcd(Read only)	STD000	-----	-----	-----	0	0	0	0		Calib mg/mL	373935
2	STD025_002.lcd(Read only)	STD025	4.613	1897442	187410	25	0.5	5	1897442
3	STD050_003.lcd(Read only)	STD050	4.609	3761639	369673	50	1	10	3761639
4	STD075_004.lcd(Read only)	STD075	4.596	5624782	547472	75	1.5	15	5624782
5	STD100_005.lcd(Read only)	STD100	4.597	7441685	716974	100	2	20	7441685
6	STD000_006.lcd(Read only)	STD000	-----	-----	-----	0	0	0	0
7	STD025_007.lcd(Read only)	STD025	4.604	1897609	187996	25	0.5	5	1897609
8	STD050_008.lcd(Read only)	STD050	4.603	3764206	369126	50	1	10	3764206
9	STD075_009.lcd(Read only)	STD075	4.603	5627826	546848	75	1.5	15	5627826
10	STD100_010.lcd(Read only)	STD100	4.594	7449002	717453	100	2	20	7449002
11	STD000_011.lcd(Read only)	STD000	-----	-----	-----	0	0	0	0
12	STD025_012.lcd(Read only)	STD025	4.594	1898280	190394	25	0.5	5	1898280
13	STD050_013.lcd(Read only)	STD050	4.601	3762487	374012	50	1	10	3762487
14	STD075_014.lcd(Read only)	STD075	4.59	5630060	552325	75	1.5	15	5630060
15	STD100_015.lcd(Read only)	STD100	4.588	7447547	723552	100	2	20	7447547
Les échantillons t0 et t7 ont été dilués 200x (50 µg -> 10 mg)
Les retests à t0 et t7 ont été dilué 210x (50 µg -> 10.5 mg)
Tous les autres échantillons ont été dilués 210x

## Sheet: calt14t30t60om
	Data Filename	Sample Name	Ret. Time	Area	Height	C µg/mL	Assay %	Assay mg/mL	Area		Date
1	STD000_001.lcd(Read only)	STD000	-----	-----	-----	0	0	0	0		Calib mg/mL	358223
2	STD025_002.lcd(Read only)	STD025	4.707	1908500	205866	25	0.5	5.25	1908500
3	STD050_003.lcd(Read only)	STD050	4.705	3779826	406829	50	1	10.5	3779826
4	STD075_004.lcd(Read only)	STD075	4.712	5655966	600263	75	1.5	15.75	5655966
5	STD100_005.lcd(Read only)	STD100	4.699	7489837	785361	100	2	21	7489837
6	STD000_006.lcd(Read only)	STD000	-----	-----	-----	0	0	0	0
7	STD025_007.lcd(Read only)	STD025	4.712	1906737	206690	25	0.5	5.25	1906737
8	STD050_008.lcd(Read only)	STD050	4.708	3780821	404442	50	1	10.5	3780821
9	STD075_009.lcd(Read only)	STD075	4.709	5659152	599319	75	1.5	15.75	5659152
10	STD100_010.lcd(Read only)	STD100	4.699	7496711	783418	100	2	21	7496711
11	STD000_011.lcd(Read only)	STD000	-----	-----	-----	0	0	0	0
12	STD025_012.lcd(Read only)	STD025	4.691	1907425	207237	25	0.5	5.25	1907425
13	STD050_013.lcd(Read only)	STD050	4.702	3779919	405911	50	1	10.5	3779919
14	STD075_014.lcd(Read only)	STD075	4.706	5658036	601294	75	1.5	15.75	5658036
15	STD100_015.lcd(Read only)	STD100	4.686	7497771	792067	100	2	21	7497771
Les échantillons t0 et t7 ont été dilués 200x (50 µg -> 10 mg)
Les retests à t0 et t7 ont été dilué 210x (50 µg -> 10.5 mg)
Tous les autres échantillons ont été dilués 210x

## Sheet: calt75t90om
	Data Filename	Sample Name	Ret. Time	Area	Height	C µg/mL	Assay %	Assay mg/mL	Area		Date
1	STD000_001.lcd(Read only)	STD000	-----	-----	-----	0	0	0	0		Calib mg/mL	358017
2	STD025_002.lcd(Read only)	STD025	4.631	1905377	208253	25	0.5	5.25	1905377
3	STD050_003.lcd(Read only)	STD050	4.618	3778944	411179	50	1	10.5	3778944
4	STD075_004.lcd(Read only)	STD075	4.614	5651272	604786	75	1.5	15.75	5651272
5	STD100_005.lcd(Read only)	STD100	4.61	7483575	795061	100	2	21	7483575
6	STD000_006.lcd(Read only)	STD000	-----	-----	-----	0	0	0	0
7	STD025_007.lcd(Read only)	STD025	4.614	1906591	208121	25	0.5	5.25	1906591
8	STD050_008.lcd(Read only)	STD050	4.609	3779892	409248	50	1	10.5	3779892
9	STD075_009.lcd(Read only)	STD075	4.611	5653836	606436	75	1.5	15.75	5653836
10	STD100_010.lcd(Read only)	STD100	4.604	7492414	791445	100	2	21	7492414
11	STD000_011.lcd(Read only)	STD000	-----	-----	-----	0	0	0	0
12	STD025_012.lcd(Read only)	STD025	4.61	1907167	208807	25	0.5	5.25	1907167
13	STD050_013.lcd(Read only)	STD050	4.616	3781070	409896	50	1	10.5	3781070
14	STD075_014.lcd(Read only)	STD075	4.609	5655346	609626	75	1.5	15.75	5655346
15	STD100_015.lcd(Read only)	STD100	4.603	7494719	793207	100	2	21	7494719
Les échantillons t0 et t7 ont été dilués 200x (50 µg -> 10 mg)
Les retests à t0 et t7 ont été dilué 210x (50 µg -> 10.5 mg)
Tous les autres échantillons ont été dilués 210x

## Sheet: calt0sf
	Data Filename	Sample Name	Ret. Time	Area	Height	C µg/mL	Assay %	Assay mg/mL	Area		Date
1	STD000_003.lcd(Read only)	STD000	-----	-----	-----	0	0	0	0		Calib mg/mL	374039
2	STD025_004.lcd(Read only)	STD025	4.703	1896987	186663	25	0.5	5	1896987
3	STD050_005.lcd(Read only)	STD050	4.694	3760298	367896	50	1	10	3760298
4	STD075_006.lcd(Read only)	STD075	4.688	5639811	541745	75	1.5	15	5639811
5	STD100_007.lcd(Read only)	STD100	4.68	7454879	713901	100	2	20	7454879
6	STD000_008.lcd(Read only)	STD000	-----	-----	-----	0	0	0	0
7	STD025_009.lcd(Read only)	STD025	4.686	1895076	186844	25	0.5	5	1895076
8	STD050_010.lcd(Read only)	STD050	4.673	3769921	369262	50	1	10	3769921
9	STD075_011.lcd(Read only)	STD075	4.676	5630254	542142	75	1.5	15	5630254
10	STD100_012.lcd(Read only)	STD100	4.666	7443879	712983	100	2	20	7443879
11	STD000_013.lcd(Read only)	STD000	-----	-----	-----	0	0	0	0
12	STD025_014.lcd(Read only)	STD025	4.677	1895141	186614	25	0.5	5	1895141
13	STD050_015.lcd(Read only)	STD050	4.671	3761030	368980	50	1	10	3761030
14	STD075_016.lcd(Read only)	STD075	4.665	5627350	544871	75	1.5	15	5627350
15	STD100_017.lcd(Read only)	STD100	4.66	7440100	713233	100	2	20	7440100
Les échantillons t0 et t7 ont été dilués 200x (50 µg -> 10 mg)
Les retests à t0 et t7 ont été dilué 210x (50 µg -> 10.5 mg)
Tous les autres échantillons ont été dilués 210x

## Sheet: calt7sf
	Data Filename	Sample Name	Ret. Time	Area	Height	C µg/mL	Assay %	Assay mg/mL	Area		Date
1	STD000_001.lcd(Read only)	STD000	-----	-----	-----	0	0	0	0		Calib mg/mL	373261
2	STD025_002.lcd(Read only)	STD025	4.662	1877800	185946	25	0.5	5	1877800
3	STD050_003.lcd(Read only)	STD050	4.65	3743826	369098	50	1	10	3743826
4	STD075_004.lcd(Read only)	STD075	4.647	5643822	546324	75	1.5	15	5643822
5	STD100_005.lcd(Read only)	STD100	4.642	7418398	715043	100	2	20	7418398
6	STD000_006.lcd(Read only)	STD000	-----	-----	-----	0	0	0	0
7	STD025_007.lcd(Read only)	STD025	4.655	1875259	185530	25	0.5	5	1875259
8	STD050_008.lcd(Read only)	STD050	4.664	3742278	369425	50	1	10	3742278
9	STD075_009.lcd(Read only)	STD075	4.646	5642303	549401	75	1.5	15	5642303
10	STD100_010.lcd(Read only)	STD100	4.646	7422579	716391	100	2	20	7422579
11	STD000_011.lcd(Read only)	STD000	-----	-----	-----	0	0	0	0
12	STD025_012.lcd(Read only)	STD025	4.66	1875021	186130	25	0.5	5	1875021
13	STD050_013.lcd(Read only)	STD050	4.646	3743907	368603	50	1	10	3743907
14	STD075_014.lcd(Read only)	STD075	4.645	5646417	549364	75	1.5	15	5646417
15	STD100_015.lcd(Read only)	STD100	4.637	7429429	715888	100	2	20	7429429
Les échantillons t0 et t7 ont été dilués 200x (50 µg -> 10 mg)
Les retests à t0 et t7 ont été dilué 210x (50 µg -> 10.5 mg)
Tous les autres échantillons ont été dilués 210x

## Sheet: calt14sf
	Data Filename	Sample Name	Ret. Time	Area	Height	C µg/mL	Assay %	Assay mg/mL	Area		Date
1	STD000_SF_001.lcd(Read only)	STD000_SF	-----	-----	-----	0	0	0	0		Calib mg/mL	359484
2	STD025_SF_002.lcd(Read only)	STD025_SF	4.563	1885787	209443	25	0.5	5.25	1885787
3	STD050_SF_003.lcd(Read only)	STD050_SF	4.566	3769325	412781	50	1	10.5	3769325
4	STD075_SF_004.lcd(Read only)	STD075_SF	4.563	5653475	615157	75	1.5	15.75	5653475
5	STD100_SF_005.lcd(Read only)	STD100_SF	4.558	7554444	811097	100	2	21	7554444
6	STD000_SF_006.lcd(Read only)	STD000_SF	-----	-----	-----	0	0	0	0
7	STD025_SF_007.lcd(Read only)	STD025_SF	4.571	1887157	208186	25	0.5	5.25	1887157
8	STD050_SF_008.lcd(Read only)	STD050_SF	4.558	3763717	413210	50	1	10.5	3763717
9	STD075_SF_009.lcd(Read only)	STD075_SF	4.564	5660069	614723	75	1.5	15.75	5660069
10	STD100_SF_010.lcd(Read only)	STD100_SF	4.554	7557256	810369	100	2	21	7557256
11	STD000_SF_011.lcd(Read only)	STD000_SF	-----	-----	-----	0	0	0	0
12	STD025_SF_012.lcd(Read only)	STD025_SF	4.566	1886979	208943	25	0.5	5.25	1886979
13	STD050_SF_013.lcd(Read only)	STD050_SF	4.565	3765360	414130	50	1	10.5	3765360
14	STD075_SF_014.lcd(Read only)	STD075_SF	4.554	5655153	614174	75	1.5	15.75	5655153
15	STD100_SF_015.lcd(Read only)	STD100_SF	4.56	7561614	810303	100	2	21	7561614
Les échantillons t0 et t7 ont été dilués 200x (50 µg -> 10 mg)
Les retests à t0 et t7 ont été dilué 210x (50 µg -> 10.5 mg)
Tous les autres échantillons ont été dilués 210x

## Sheet: calt30t45sf
	Data Filename	Sample Name	Ret. Time	Area	Height	C µg/mL	Assay %	Assay mg/mL	Area		Date
1	STD000_SF_001.lcd(Read only)	STD000_SF	-----	-----	-----	0	0	0	0		Calib mg/mL	358295
2	STD025_SF_002.lcd(Read only)	STD025_SF	4.769	1880843	203245	25	0.5	5.25	1880843
3	STD050_SF_003.lcd(Read only)	STD050_SF	4.771	3752941	400015	50	1	10.5	3752941
4	STD075_SF_004.lcd(Read only)	STD075_SF	4.771	5629240	594941	75	1.5	15.75	5629240
5	STD100_SF_005.lcd(Read only)	STD100_SF	4.768	7530878	788233	100	2	21	7530878
6	STD000_SF_006.lcd(Read only)	STD000_SF	-----	-----	-----	0	0	0	0
7	STD025_SF_007.lcd(Read only)	STD025_SF	4.776	1879201	203361	25	0.5	5.25	1879201
8	STD050_SF_008.lcd(Read only)	STD050_SF	4.764	3752907	399821	50	1	10.5	3752907
9	STD075_SF_009.lcd(Read only)	STD075_SF	4.767	5634757	594481	75	1.5	15.75	5634757
10	STD100_SF_010.lcd(Read only)	STD100_SF	4.766	7537758	784979	100	2	21	7537758
11	STD000_SF_011.lcd(Read only)	STD000_SF	-----	-----	-----	0	0	0	0
12	STD025_SF_012.lcd(Read only)	STD025_SF	4.771	1880168	202797	25	0.5	5.25	1880168
13	STD050_SF_013.lcd(Read only)	STD050_SF	4.767	3753166	400506	50	1	10.5	3753166
14	STD075_SF_014.lcd(Read only)	STD075_SF	4.77	5634198	595269	75	1.5	15.75	5634198
15	STD100_SF_015.lcd(Read only)	STD100_SF	4.764	7541762	787238	100	2	21	7541762
Les échantillons t0 et t7 ont été dilués 200x (50 µg -> 10 mg)
Les retests à t0 et t7 ont été dilué 210x (50 µg -> 10.5 mg)
Tous les autres échantillons ont été dilués 210x

## Sheet: calt60t75t90sf
	Data Filename	Sample Name	Ret. Time	Area	Height	C µg/mL	Assay %	Assay mg/mL	Area		Date
1	STD000_SF_001.lcd(Read only)	STD000_SF	-----	-----	-----	0	0	0	0		Calib mg/mL	358176
2	STD025_SF_002.lcd(Read only)	STD025_SF	4.717	1882564	205506	25	0.5	5.25	1882564
3	STD050_SF_003.lcd(Read only)	STD050_SF	4.707	3755970	405454	50	1	10.5	3755970
4	STD075_SF_004.lcd(Read only)	STD075_SF	4.709	5628766	601897	75	1.5	15.75	5628766
5	STD100_SF_005.lcd(Read only)	STD100_SF	4.708	7519361	793262	100	2	21	7519361
6	STD000_SF_006.lcd(Read only)	STD000_SF	-----	-----	-----	0	0	0	0
7	STD025_SF_007.lcd(Read only)	STD025_SF	4.712	1881801	205595	25	0.5	5.25	1881801
8	STD050_SF_008.lcd(Read only)	STD050_SF	4.699	3757104	405850	50	1	10.5	3757104
9	STD075_SF_009.lcd(Read only)	STD075_SF	4.706	5632636	603904	75	1.5	15.75	5632636
10	STD100_SF_010.lcd(Read only)	STD100_SF	4.691	7531705	794716	100	2	21	7531705
11	STD000_SF_011.lcd(Read only)	STD000_SF	-----	-----	-----	0	0	0	0
12	STD025_SF_012.lcd(Read only)	STD025_SF	4.699	1883466	205065	25	0.5	5.25	1883466
13	STD050_SF_013.lcd(Read only)	STD050_SF	4.697	3758425	405724	50	1	10.5	3758425
14	STD075_SF_014.lcd(Read only)	STD075_SF	4.693	5635899	602794	75	1.5	15.75	5635899
15	STD100_SF_015.lcd(Read only)	STD100_SF	4.693	7537840	797763	100	2	21	7537840
Les échantillons t0 et t7 ont été dilués 200x (50 µg -> 10 mg)
Les retests à t0 et t7 ont été dilué 210x (50 µg -> 10.5 mg)
Tous les autres échantillons ont été dilués 210x

## Sheet: variability
calt0om										Intraday			Interday
	Data Filename	Sample Name	Ret. Time	Area	Height	C µg/mL	Assay %	Assay mg/mL	Area	Mean	SD	RSD	Mean	SD	RSD
1	STD000_003.lcd(Read only)	STD000	-----	-----	-----	0	0	0	0
2	STD025_004.lcd(Read only)	STD025	4.703	1896987	186663	25	0.5	5	1896987	1.89573e+06	1085.04	0.000572358	1.90036e+06	6317.4	0.00332433
3	STD050_005.lcd(Read only)	STD050	4.694	3760298	367896	50	1	10	3760298	3.76375e+06	5357.05	0.00142333	3.76891e+06	9783.84	0.00259594
4	STD075_006.lcd(Read only)	STD075	4.688	5639811	541745	75	1.5	15	5639811	5.63247e+06	6519.79	0.00115754	5.63925e+06	16182.7	0.00286966
5	STD100_007.lcd(Read only)	STD100	4.68	7454879	713901	100	2	20	7454879	7446286	7677.89	0.0010311	7462379	28054.2	0.00375942
6	STD000_008.lcd(Read only)	STD000	-----	-----	-----	0	0	0	0
7	STD025_009.lcd(Read only)	STD025	4.686	1895076	186844	25	0.5	5	1895076
8	STD050_010.lcd(Read only)	STD050	4.673	3769921	369262	50	1	10	3769921
9	STD075_011.lcd(Read only)	STD075	4.676	5630254	542142	75	1.5	15	5630254
10	STD100_012.lcd(Read only)	STD100	4.666	7443879	712983	100	2	20	7443879
11	STD000_013.lcd(Read only)	STD000	-----	-----	-----	0	0	0	0
12	STD025_014.lcd(Read only)	STD025	4.677	1895141	186614	25	0.5	5	1895141
13	STD050_015.lcd(Read only)	STD050	4.671	3761030	368980	50	1	10	3761030
14	STD075_016.lcd(Read only)	STD075	4.665	5627350	544871	75	1.5	15	5627350
15	STD100_017.lcd(Read only)	STD100	4.66	7440100	713233	100	2	20	7440100
cal7t0om																	calt7sf										Intraday			Interday
	Data Filename	Sample Name	Ret. Time	Area	Height	C µg/mL	Assay %	Assay mg/mL	Area	Mean	SD	RSD						Data Filename	Sample Name	Ret. Time	Area	Height	C µg/mL	Assay %	Assay mg/mL	Area	Mean	SD	RSD	Mean	SD	RSD
1	STD000_001.lcd(Read only)	STD000	-----	-----	-----	0	0	0	0								1	STD000_001.lcd(Read only)	STD000	-----	-----	-----	0	0	0	0
2	STD025_002.lcd(Read only)	STD025	4.613	1897442	187410	25	0.5	5	1897442	1897777	443.541	0.000233716					2	STD025_002.lcd(Read only)	STD025	4.662	1877800	185946	25	0.5	5	1877800	1.87603e+06	1540.36	0.000821073	1.88091e+06	5357.04	0.00284811
3	STD050_003.lcd(Read only)	STD050	4.609	3761639	369673	50	1	10	3761639	3.76278e+06	1307.9	0.000347588					3	STD050_003.lcd(Read only)	STD050	4.65	3743826	369098	50	1	10	3743826	3743337	918.015	0.00024524	3.75416e+06	11442.2	0.00304788
4	STD075_004.lcd(Read only)	STD075	4.596	5624782	547472	75	1.5	15	5624782	5627556	2649.34	0.00047078					4	STD075_004.lcd(Read only)	STD075	4.647	5643822	546324	75	1.5	15	5643822	5.64418e+06	2080.32	0.000368578	5.64438e+06	11751.6	0.002082
5	STD100_005.lcd(Read only)	STD100	4.597	7441685	716974	100	2	20	7441685	7446078	3873.38	0.000520191					5	STD100_005.lcd(Read only)	STD100	4.642	7418398	715043	100	2	20	7418398	7.42347e+06	5569.05	0.000750196	7.50601e+06	72250.6	0.00962569
6	STD000_006.lcd(Read only)	STD000	-----	-----	-----	0	0	0	0								6	STD000_006.lcd(Read only)	STD000	-----	-----	-----	0	0	0	0
7	STD025_007.lcd(Read only)	STD025	4.604	1897609	187996	25	0.5	5	1897609								7	STD025_007.lcd(Read only)	STD025	4.655	1875259	185530	25	0.5	5	1875259
8	STD050_008.lcd(Read only)	STD050	4.603	3764206	369126	50	1	10	3764206								8	STD050_008.lcd(Read only)	STD050	4.664	3742278	369425	50	1	10	3742278
9	STD075_009.lcd(Read only)	STD075	4.603	5627826	546848	75	1.5	15	5627826								9	STD075_009.lcd(Read only)	STD075	4.646	5642303	549401	75	1.5	15	5642303
10	STD100_010.lcd(Read only)	STD100	4.594	7449002	717453	100	2	20	7449002								10	STD100_010.lcd(Read only)	STD100	4.646	7422579	716391	100	2	20	7422579
11	STD000_011.lcd(Read only)	STD000	-----	-----	-----	0	0	0	0								11	STD000_011.lcd(Read only)	STD000	-----	-----	-----	0	0	0	0
12	STD025_012.lcd(Read only)	STD025	4.594	1898280	190394	25	0.5	5	1898280								12	STD025_012.lcd(Read only)	STD025	4.66	1875021	186130	25	0.5	5	1875021
13	STD050_013.lcd(Read only)	STD050	4.601	3762487	374012	50	1	10	3762487								13	STD050_013.lcd(Read only)	STD050	4.646	3743907	368603	50	1	10	3743907
14	STD075_014.lcd(Read only)	STD075	4.59	5630060	552325	75	1.5	15	5630060								14	STD075_014.lcd(Read only)	STD075	4.645	5646417	549364	75	1.5	15	5646417
15	STD100_015.lcd(Read only)	STD100	4.588	7447547	723552	100	2	20	7447547								15	STD100_015.lcd(Read only)	STD100	4.637	7429429	715888	100	2	20	7429429
calt14om																	calt14sf
	Data Filename	Sample Name	Ret. Time	Area	Height	C µg/mL	Assay %	Assay mg/mL	Area	Mean	SD	RSD						Data Filename	Sample Name	Ret. Time	Area	Height	C µg/mL	Assay %	Assay mg/mL	Area	Mean	SD	RSD
1	STD000_001.lcd(Read only)	STD000	-----	-----	-----	0	0	0	0								1	STD000_SF_001.lcd(Read only)	STD000_SF	-----	-----	-----	0	0	0	0
2	STD025_002.lcd(Read only)	STD025	4.707	1908500	205866	25	0.5	5	1908500	1907554	888.551	0.000465807					2	STD025_SF_002.lcd(Read only)	STD025_SF	4.563	1885787	209443	25	0.5	5	1885787	1886641	744.921	0.00039484
3	STD050_003.lcd(Read only)	STD050	4.705	3779826	406829	50	1	10	3779826	3.78019e+06	549.587	0.000145386					3	STD050_SF_003.lcd(Read only)	STD050_SF	4.566	3769325	412781	50	1	10	3769325	3766134	2883.01	0.000765508
4	STD075_004.lcd(Read only)	STD075	4.712	5655966	600263	75	1.5	15	5655966	5657718	1616.63	0.000285739					4	STD075_SF_004.lcd(Read only)	STD075_SF	4.563	5653475	615157	75	1.5	15	5653475	5.65623e+06	3426.94	0.00060587
5	STD100_005.lcd(Read only)	STD100	4.699	7489837	785361	100	2	20	7489837	7494773	4307.43	0.000574725					5	STD100_SF_005.lcd(Read only)	STD100_SF	4.558	7554444	811097	100	2	20	7554444	7.55777e+06	3612.67	0.000478008
6	STD000_006.lcd(Read only)	STD000	-----	-----	-----	0	0	0	0								6	STD000_SF_006.lcd(Read only)	STD000_SF	-----	-----	-----	0	0	0	0
7	STD025_007.lcd(Read only)	STD025	4.712	1906737	206690	25	0.5	5	1906737								7	STD025_SF_007.lcd(Read only)	STD025_SF	4.571	1887157	208186	25	0.5	5	1887157
8	STD050_008.lcd(Read only)	STD050	4.708	3780821	404442	50	1	10	3780821								8	STD050_SF_008.lcd(Read only)	STD050_SF	4.558	3763717	413210	50	1	10	3763717
9	STD075_009.lcd(Read only)	STD075	4.709	5659152	599319	75	1.5	15	5659152								9	STD075_SF_009.lcd(Read only)	STD075_SF	4.564	5660069	614723	75	1.5	15	5660069
10	STD100_010.lcd(Read only)	STD100	4.699	7496711	783418	100	2	20	7496711								10	STD100_SF_010.lcd(Read only)	STD100_SF	4.554	7557256	810369	100	2	20	7557256
11	STD000_011.lcd(Read only)	STD000	-----	-----	-----	0	0	0	0								11	STD000_SF_011.lcd(Read only)	STD000_SF	-----	-----	-----	0	0	0	0
12	STD025_012.lcd(Read only)	STD025	4.691	1907425	207237	25	0.5	5	1907425								12	STD025_SF_012.lcd(Read only)	STD025_SF	4.566	1886979	208943	25	0.5	5	1886979
13	STD050_013.lcd(Read only)	STD050	4.702	3779919	405911	50	1	10	3779919								13	STD050_SF_013.lcd(Read only)	STD050_SF	4.565	3765360	414130	50	1	10	3765360
14	STD075_014.lcd(Read only)	STD075	4.706	5658036	601294	75	1.5	15	5658036								14	STD075_SF_014.lcd(Read only)	STD075_SF	4.554	5655153	614174	75	1.5	15	5655153
15	STD100_015.lcd(Read only)	STD100	4.686	7497771	792067	100	2	20	7497771								15	STD100_SF_015.lcd(Read only)	STD100_SF	4.56	7561614	810303	100	2	20	7561614
																	calt30sf
																		Data Filename	Sample Name	Ret. Time	Area	Height	C µg/mL	Assay %	Assay mg/mL	Area	Mean	SD	RSD
																	1	STD000_SF_001.lcd(Read only)	STD000_SF	-----	-----	-----	0	0	0	0
																	2	STD025_SF_002.lcd(Read only)	STD025_SF	4.769	1880843	203245	25	0.5	5	1880843	1.88007e+06	825.316	0.000438981
																	3	STD050_SF_003.lcd(Read only)	STD050_SF	4.771	3752941	400015	50	1	10	3752941	3.753e+06	140.749	3.75031e-05
																	4	STD075_SF_004.lcd(Read only)	STD075_SF	4.771	5629240	594941	75	1.5	15	5629240	5.63273e+06	3036.76	0.000539128
																	5	STD100_SF_005.lcd(Read only)	STD100_SF	4.768	7530878	788233	100	2	20	7530878	7.5368e+06	5504.97	0.000730412
																	6	STD000_SF_006.lcd(Read only)	STD000_SF	-----	-----	-----	0	0	0	0
																	7	STD025_SF_007.lcd(Read only)	STD025_SF	4.776	1879201	203361	25	0.5	5	1879201
																	8	STD050_SF_008.lcd(Read only)	STD050_SF	4.764	3752907	399821	50	1	10	3752907
																	9	STD075_SF_009.lcd(Read only)	STD075_SF	4.767	5634757	594481	75	1.5	15	5634757
																	10	STD100_SF_010.lcd(Read only)	STD100_SF	4.766	7537758	784979	100	2	20	7537758
																	11	STD000_SF_011.lcd(Read only)	STD000_SF	-----	-----	-----	0	0	0	0
																	12	STD025_SF_012.lcd(Read only)	STD025_SF	4.771	1880168	202797	25	0.5	5	1880168
																	13	STD050_SF_013.lcd(Read only)	STD050_SF	4.767	3753166	400506	50	1	10	3753166
																	14	STD075_SF_014.lcd(Read only)	STD075_SF	4.77	5634198	595269	75	1.5	15	5634198
																	15	STD100_SF_015.lcd(Read only)	STD100_SF	4.764	7541762	787238	100	2	20	7541762

[truncated: 3 more sheets: T0, input-syringe, input-bottle]
