# Supplementary material for: Stability of Diazoxide in Extemporaneously Compounded Oral Suspensions
Source: PLoS One. 2016 Oct 11;11(10):e0164577. doi: 10.1371/journal.pone.0164577 (PMC5058506; doi:10.1371/journal.pone.0164577)
Supplement: S2 Appendix — Archive containing the HPLC stability results as browsable html pages. (ZIP) [file pone.0164577.s002.zip]

Archive with 149 entries (146 files):
- diazoxide_html_results/
- diazoxide_html_results/diazoxide_syringe.html
- diazoxide_html_results/diazoxide_syringe/
- diazoxide_html_results/diazoxide_syringe/index.html?preparation=bulk-oralmix&lot=a.html
- diazoxide_html_results/diazoxide_syringe/index.html?preparation=bulk-oralmix&lot=a&condition=syringe-5&time=7.html
- diazoxide_html_results/diazoxide_syringe/index.html?preparation=bulk-oralmix&lot=a&condition=syringe-5&time=14.html
- diazoxide_html_results/diazoxide_syringe/index.html?preparation=bulk-oralmix&lot=a&condition=syringe-5&time=30.html
- diazoxide_html_results/diazoxide_syringe/index.html?preparation=bulk-oralmix&lot=a&condition=syringe-5&time=45.html
- diazoxide_html_results/diazoxide_syringe/index.html?preparation=bulk-oralmix&lot=a&condition=syringe-5&time=60.html
- diazoxide_html_results/diazoxide_syringe/index.html?preparation=bulk-oralmix&lot=a&condition=syringe-5&time=75.html
- diazoxide_html_results/diazoxide_syringe/index.html?preparation=bulk-oralmix&lot=a&condition=syringe-5&time=90.html
- diazoxide_html_results/diazoxide_syringe/index.html?preparation=tablet-oralmix&lot=a.html
- diazoxide_html_results/diazoxide_syringe/index.html?preparation=tablet-oralmix&lot=a&condition=syringe-5&time=7.html
- diazoxide_html_results/diazoxide_syringe/index.html?preparation=tablet-oralmix&lot=a&condition=syringe-5&time=14.html
- diazoxide_html_results/diazoxide_syringe/index.html?preparation=tablet-oralmix&lot=a&condition=syringe-5&time=30.html
- diazoxide_html_results/diazoxide_syringe/index.html?preparation=tablet-oralmix&lot=a&condition=syringe-5&time=45.html
- diazoxide_html_results/diazoxide_syringe/index.html?preparation=tablet-oralmix&lot=a&condition=syringe-5&time=60.html
- diazoxide_html_results/diazoxide_syringe/index.html?preparation=tablet-oralmix&lot=a&condition=syringe-5&time=75.html
- diazoxide_html_results/diazoxide_syringe/index.html?preparation=tablet-oralmix&lot=a&condition=syringe-5&time=90.html
- diazoxide_html_results/diazoxide_syringe/index.html?preparation=bulk-oralmix&lot=a&condition=syringe-25&time=7.html
- diazoxide_html_results/diazoxide_syringe/index.html?preparation=tablet-oralmixsf&lot=a.html
- diazoxide_html_results/diazoxide_syringe/index.html?preparation=bulk-oralmix&lot=a&condition=syringe-25&time=14.html
- diazoxide_html_results/diazoxide_syringe/index.html?preparation=bulk-oralmix&lot=a&condition=syringe-25&time=30.html
- diazoxide_html_results/diazoxide_syringe/index.html?preparation=bulk-oralmix&lot=a&condition=syringe-25&time=45.html
- diazoxide_html_results/diazoxide_syringe/index.html?preparation=bulk-oralmix&lot=a&condition=syringe-25&time=60.html
- diazoxide_html_results/diazoxide_syringe/index.html?preparation=bulk-oralmix&lot=a&condition=syringe-25&time=75.html
- diazoxide_html_results/diazoxide_syringe/index.html?preparation=bulk-oralmix&lot=a&condition=syringe-25&time=90.html
- diazoxide_html_results/diazoxide_syringe/index.html?preparation=tablet-oralmix&lot=a&condition=syringe-25&time=7.html
- diazoxide_html_results/diazoxide_syringe/index.html?preparation=tablet-oralmix&lot=a&condition=syringe-25&time=14.html
- diazoxide_html_results/diazoxide_syringe/index.html?preparation=tablet-oralmix&lot=a&condition=syringe-25&time=30.html
- diazoxide_html_results/diazoxide_syringe/index.html?preparation=tablet-oralmix&lot=a&condition=syringe-25&time=45.html
- diazoxide_html_results/diazoxide_syringe/index.html?preparation=tablet-oralmix&lot=a&condition=syringe-25&time=60.html
- diazoxide_html_results/diazoxide_syringe/index.html?preparation=bulk-oralmixsf&lot=a.html
- diazoxide_html_results/diazoxide_syringe/index.html?preparation=tablet-oralmix&lot=a&condition=syringe-25&time=75.html
- diazoxide_html_results/diazoxide_syringe/index.html?preparation=tablet-oralmix&lot=a&condition=syringe-25&time=90.html
- diazoxide_html_results/diazoxide_syringe/index.html?preparation=bulk-oralmixsf&lot=a&condition=syringe-5&time=7.html
- diazoxide_html_results/diazoxide_syringe/index.html?preparation=bulk-oralmixsf&lot=a&condition=syringe-5&time=14.html
- diazoxide_html_results/diazoxide_syringe/index.html?preparation=bulk-oralmixsf&lot=a&condition=syringe-5&time=30.html
- diazoxide_html_results/diazoxide_syringe/index.html?calibrationId=calt0sf200.html
- diazoxide_html_results/diazoxide_syringe/index.html?preparation=bulk-oralmixsf&lot=a&condition=syringe-5&time=45.html
- diazoxide_html_results/diazoxide_syringe/index.html?preparation=bulk-oralmixsf&lot=a&condition=syringe-5&time=60.html
- diazoxide_html_results/diazoxide_syringe/index.html?preparation=bulk-oralmixsf&lot=a&condition=syringe-5&time=75.html
- diazoxide_html_results/diazoxide_syringe/index.html?preparation=bulk-oralmixsf&lot=a&condition=syringe-5&time=90.html
- diazoxide_html_results/diazoxide_syringe/index.html?preparation=tablet-oralmixsf&lot=a&condition=syringe-5&time=7.html
- diazoxide_html_results/diazoxide_syringe/index.html?calibrationId=calt0om210.html
- diazoxide_html_results/diazoxide_syringe/index.html?preparation=tablet-oralmixsf&lot=a&condition=syringe-5&time=14.html
- diazoxide_html_results/diazoxide_syringe/index.html?preparation=tablet-oralmixsf&lot=a&condition=syringe-5&time=30.html
- diazoxide_html_results/diazoxide_syringe/index.html?preparation=tablet-oralmixsf&lot=a&condition=syringe-5&time=45.html
- diazoxide_html_results/diazoxide_syringe/index.html?preparation=tablet-oralmixsf&lot=a&condition=syringe-5&time=60.html
- diazoxide_html_results/diazoxide_syringe/index.html?preparation=tablet-oralmixsf&lot=a&condition=syringe-5&time=75.html
- diazoxide_html_results/diazoxide_syringe/index.html?calibrationId=calt0om200.html
- diazoxide_html_results/diazoxide_syringe/index.html?preparation=tablet-oralmixsf&lot=a&condition=syringe-5&time=90.html
- diazoxide_html_results/diazoxide_syringe/index.html?preparation=bulk-oralmixsf&lot=a&condition=syringe-25&time=7.html
- diazoxide_html_results/diazoxide_syringe/index.html?preparation=bulk-oralmixsf&lot=a&condition=syringe-25&time=14.html
- diazoxide_html_results/diazoxide_syringe/index.html?preparation=bulk-oralmixsf&lot=a&condition=syringe-25&time=30.html
- diazoxide_html_results/diazoxide_syringe/index.html?preparation=bulk-oralmixsf&lot=a&condition=syringe-25&time=45.html
- diazoxide_html_results/diazoxide_syringe/index.html?calibrationId=cal7om200.html
- diazoxide_html_results/diazoxide_syringe/index.html?preparation=bulk-oralmixsf&lot=a&condition=syringe-25&time=60.html
- diazoxide_html_results/diazoxide_syringe/index.html?preparation=bulk-oralmixsf&lot=a&condition=syringe-25&time=75.html
- diazoxide_html_results/diazoxide_syringe/index.html?preparation=bulk-oralmixsf&lot=a&condition=syringe-25&time=90.html
- diazoxide_html_results/diazoxide_syringe/index.html?preparation=tablet-oralmixsf&lot=a&condition=syringe-25&time=7.html
- diazoxide_html_results/diazoxide_syringe/index.html?preparation=tablet-oralmixsf&lot=a&condition=syringe-25&time=14.html
- diazoxide_html_results/diazoxide_syringe/index.html?calibrationId=cal14om210.html
- diazoxide_html_results/diazoxide_syringe/index.html?preparation=tablet-oralmixsf&lot=a&condition=syringe-25&time=30.html
- diazoxide_html_results/diazoxide_syringe/index.html?preparation=tablet-oralmixsf&lot=a&condition=syringe-25&time=45.html
- diazoxide_html_results/diazoxide_syringe/index.html?preparation=tablet-oralmixsf&lot=a&condition=syringe-25&time=60.html
- diazoxide_html_results/diazoxide_syringe/index.html?preparation=tablet-oralmixsf&lot=a&condition=syringe-25&time=75.html
- diazoxide_html_results/diazoxide_syringe/index.html?preparation=tablet-oralmixsf&lot=a&condition=syringe-25&time=90.html
- diazoxide_html_results/diazoxide_syringe/index.html?calibrationId=cal75om210.html
- diazoxide_html_results/diazoxide_syringe/index.html?calibrationId=cal7sf210.html
- diazoxide_html_results/diazoxide_syringe/index.html?calibrationId=cal7sf200.html
- diazoxide_html_results/diazoxide_syringe/index.html?calibrationId=cal14sf210.html
- diazoxide_html_results/diazoxide_syringe/index.html?calibrationId=cal30sf210.html
- diazoxide_html_results/diazoxide_syringe/index.html?calibrationId=cal60sf210.html
- diazoxide_html_results/diazoxide_bottle.html
- diazoxide_html_results/diazoxide_bottle/
- diazoxide_html_results/diazoxide_bottle/index.html?preparation=bulk-oralmix&lot=a.html
- diazoxide_html_results/diazoxide_bottle/index.html?preparation=bulk-oralmix&lot=a&condition=bottle-5&time=7.html
- diazoxide_html_results/diazoxide_bottle/index.html?preparation=bulk-oralmix&lot=a&condition=bottle-5&time=14.html
- diazoxide_html_results/diazoxide_bottle/index.html?preparation=bulk-oralmix&lot=a&condition=bottle-5&time=30.html
- diazoxide_html_results/diazoxide_bottle/index.html?preparation=bulk-oralmix&lot=a&condition=bottle-5&time=45.html
- diazoxide_html_results/diazoxide_bottle/index.html?preparation=bulk-oralmix&lot=a&condition=bottle-5&time=60.html
- diazoxide_html_results/diazoxide_bottle/index.html?preparation=bulk-oralmix&lot=a&condition=bottle-5&time=75.html
- diazoxide_html_results/diazoxide_bottle/index.html?preparation=bulk-oralmix&lot=a&condition=bottle-5&time=90.html
- diazoxide_html_results/diazoxide_bottle/index.html?preparation=tablet-oralmix&lot=a.html
- diazoxide_html_results/diazoxide_bottle/index.html?preparation=tablet-oralmix&lot=a&condition=bottle-5&time=7.html
- diazoxide_html_results/diazoxide_bottle/index.html?preparation=tablet-oralmix&lot=a&condition=bottle-5&time=14.html
- diazoxide_html_results/diazoxide_bottle/index.html?preparation=tablet-oralmix&lot=a&condition=bottle-5&time=30.html
- diazoxide_html_results/diazoxide_bottle/index.html?preparation=tablet-oralmix&lot=a&condition=bottle-5&time=45.html
- diazoxide_html_results/diazoxide_bottle/index.html?preparation=tablet-oralmix&lot=a&condition=bottle-5&time=60.html
- diazoxide_html_results/diazoxide_bottle/index.html?preparation=tablet-oralmix&lot=a&condition=bottle-5&time=75.html
- diazoxide_html_results/diazoxide_bottle/index.html?preparation=tablet-oralmix&lot=a&condition=bottle-5&time=90.html
- diazoxide_html_results/diazoxide_bottle/index.html?preparation=bulk-oralmix&lot=a&condition=bottle-25&time=7.html
- diazoxide_html_results/diazoxide_bottle/index.html?preparation=bulk-oralmix&lot=a&condition=bottle-25&time=14.html
- diazoxide_html_results/diazoxide_bottle/index.html?preparation=bulk-oralmix&lot=a&condition=bottle-25&time=30.html
- diazoxide_html_results/diazoxide_bottle/index.html?preparation=bulk-oralmix&lot=a&condition=bottle-25&time=45.html
- diazoxide_html_results/diazoxide_bottle/index.html?preparation=bulk-oralmix&lot=a&condition=bottle-25&time=60.html
- diazoxide_html_results/diazoxide_bottle/index.html?preparation=bulk-oralmix&lot=a&condition=bottle-25&time=75.html
- diazoxide_html_results/diazoxide_bottle/index.html?preparation=bulk-oralmix&lot=a&condition=bottle-25&time=90.html
- diazoxide_html_results/diazoxide_bottle/index.html?preparation=tablet-oralmix&lot=a&condition=bottle-25&time=7.html
- diazoxide_html_results/diazoxide_bottle/index.html?preparation=tablet-oralmix&lot=a&condition=bottle-25&time=14.html
- diazoxide_html_results/diazoxide_bottle/index.html?preparation=tablet-oralmix&lot=a&condition=bottle-25&time=30.html
- diazoxide_html_results/diazoxide_bottle/index.html?preparation=tablet-oralmix&lot=a&condition=bottle-25&time=45.html
- diazoxide_html_results/diazoxide_bottle/index.html?preparation=tablet-oralmix&lot=a&condition=bottle-25&time=60.html
- diazoxide_html_results/diazoxide_bottle/index.html?preparation=tablet-oralmix&lot=a&condition=bottle-25&time=75.html
- diazoxide_html_results/diazoxide_bottle/index.html?preparation=bulk-oralmixsf&lot=a.html
- diazoxide_html_results/diazoxide_bottle/index.html?preparation=tablet-oralmix&lot=a&condition=bottle-25&time=90.html
- diazoxide_html_results/diazoxide_bottle/index.html?preparation=bulk-oralmixsf&lot=a&condition=bottle-5&time=7.html
- diazoxide_html_results/diazoxide_bottle/index.html?preparation=bulk-oralmixsf&lot=a&condition=bottle-5&time=14.html
- diazoxide_html_results/diazoxide_bottle/index.html?preparation=bulk-oralmixsf&lot=a&condition=bottle-5&time=30.html
- diazoxide_html_results/diazoxide_bottle/index.html?preparation=bulk-oralmixsf&lot=a&condition=bottle-5&time=45.html
- diazoxide_html_results/diazoxide_bottle/index.html?preparation=bulk-oralmixsf&lot=a&condition=bottle-5&time=60.html
- diazoxide_html_results/diazoxide_bottle/index.html?preparation=bulk-oralmixsf&lot=a&condition=bottle-5&time=75.html
- diazoxide_html_results/diazoxide_bottle/index.html?preparation=bulk-oralmixsf&lot=a&condition=bottle-5&time=90.html
- diazoxide_html_results/diazoxide_bottle/index.html?preparation=tablet-oralmixsf&lot=a.html
- diazoxide_html_results/diazoxide_bottle/index.html?preparation=tablet-oralmixsf&lot=a&condition=bottle-5&time=7.html
- diazoxide_html_results/diazoxide_bottle/index.html?preparation=tablet-oralmixsf&lot=a&condition=bottle-5&time=14.html
- diazoxide_html_results/diazoxide_bottle/index.html?preparation=tablet-oralmixsf&lot=a&condition=bottle-5&time=30.html
- diazoxide_html_results/diazoxide_bottle/index.html?preparation=tablet-oralmixsf&lot=a&condition=bottle-5&time=45.html
- diazoxide_html_results/diazoxide_bottle/index.html?preparation=tablet-oralmixsf&lot=a&condition=bottle-5&time=60.html
- diazoxide_html_results/diazoxide_bottle/index.html?preparation=tablet-oralmixsf&lot=a&condition=bottle-5&time=75.html
- diazoxide_html_results/diazoxide_bottle/index.html?preparation=tablet-oralmixsf&lot=a&condition=bottle-5&time=90.html
- diazoxide_html_results/diazoxide_bottle/index.html?preparation=bulk-oralmixsf&lot=a&condition=bottle-25&time=7.html
- diazoxide_html_results/diazoxide_bottle/index.html?calibrationId=cal7om200.html
- diazoxide_html_results/diazoxide_bottle/index.html?preparation=bulk-oralmixsf&lot=a&condition=bottle-25&time=14.html
- diazoxide_html_results/diazoxide_bottle/index.html?preparation=bulk-oralmixsf&lot=a&condition=bottle-25&time=30.html
- diazoxide_html_results/diazoxide_bottle/index.html?preparation=bulk-oralmixsf&lot=a&condition=bottle-25&time=45.html
- diazoxide_html_results/diazoxide_bottle/index.html?preparation=bulk-oralmixsf&lot=a&condition=bottle-25&time=60.html
- diazoxide_html_results/diazoxide_bottle/index.html?preparation=bulk-oralmixsf&lot=a&condition=bottle-25&time=75.html
- diazoxide_html_results/diazoxide_bottle/index.html?calibrationId=calt0om210.html
- diazoxide_html_results/diazoxide_bottle/index.html?preparation=bulk-oralmixsf&lot=a&condition=bottle-25&time=90.html
- diazoxide_html_results/diazoxide_bottle/index.html?preparation=tablet-oralmixsf&lot=a&condition=bottle-25&time=7.html
- diazoxide_html_results/diazoxide_bottle/index.html?preparation=tablet-oralmixsf&lot=a&condition=bottle-25&time=14.html
- diazoxide_html_results/diazoxide_bottle/index.html?preparation=tablet-oralmixsf&lot=a&condition=bottle-25&time=30.html
- diazoxide_html_results/diazoxide_bottle/index.html?preparation=tablet-oralmixsf&lot=a&condition=bottle-25&time=45.html
- diazoxide_html_results/diazoxide_bottle/index.html?calibrationId=calt0om200.html
- diazoxide_html_results/diazoxide_bottle/index.html?preparation=tablet-oralmixsf&lot=a&condition=bottle-25&time=60.html
- diazoxide_html_results/diazoxide_bottle/index.html?preparation=tablet-oralmixsf&lot=a&condition=bottle-25&time=75.html
- diazoxide_html_results/diazoxide_bottle/index.html?preparation=tablet-oralmixsf&lot=a&condition=bottle-25&time=90.html
- diazoxide_html_results/diazoxide_bottle/index.html?calibrationId=cal14om210.html
- diazoxide_html_results/diazoxide_bottle/index.html?calibrationId=cal75om210.html
- diazoxide_html_results/diazoxide_bottle/index.html?calibrationId=cal7om210.html
- diazoxide_html_results/diazoxide_bottle/index.html?calibrationId=calt0sf200.html
- diazoxide_html_results/diazoxide_bottle/index.html?calibrationId=calt0sf210.html
- diazoxide_html_results/diazoxide_bottle/index.html?calibrationId=cal7sf210.html
- diazoxide_html_results/diazoxide_bottle/index.html?calibrationId=cal7sf200.html
- diazoxide_html_results/diazoxide_bottle/index.html?calibrationId=cal14sf210.html
- diazoxide_html_results/diazoxide_bottle/index.html?calibrationId=cal30sf210.html
- diazoxide_html_results/diazoxide_bottle/index.html?calibrationId=cal60sf210.html
